# Supplementary material for: The Peptide-Drug Conjugate TH1902: A New Sortilin Receptor-Mediated Cancer Therapeutic against Ovarian and Endometrial Cancers
Source: Cancers (Basel). 2022 Apr 8;14(8):1877. doi: 10.3390/cancers14081877 (PMC9031804; doi:10.3390/cancers14081877)
Supplement: Supplementary file 1 [file cancers-14-01877-s001.zip]

Archive with 1 entries (1 files):
- cancers-1611831-supplementary.pdf
